# Supplementary material for: Radiomic Features of MRI Subcompartments Associate with Angiogenic and Inflammatory Transcriptomic Programs in Glioblastoma: An IvyGAP Exploratory Analysis
Source: Cancers (Basel). 2026 Apr 19;18(8):1293. doi: 10.3390/cancers18081293 (PMC13114458; doi:10.3390/cancers18081293)
Supplement: Supplementary file 1 [file cancers-18-01293-s001.zip]

Archive with 1 entries (1 files):
- cancers-4212516-supplementary.pdf
